# Supplementary material for: Scanning the solutions for the sustainable supply of forest ecosystem services in Europe
Source: Sustain Sci. 2022 Mar 22;17(5):2013–29. doi: 10.1007/s11625-022-01111-4 (PMC8939503; doi:10.1007/s11625-022-01111-4)
Supplement: Supplementary file 2 — Supplementary file2 (XLSX 15 KB) [file 11625_2022_1111_MOESM2_ESM.xlsx]

## Sheet: Sheet1
Thematic area	Challenge	Strategic solution ID	Strategic solution	Social-ecological effectiveness	SD	Economic efficiency	SD	Readiness	SD	Ascertainment and monitoring	SD	Feasibility	SD	Transferability potential	SD	Average	Summary	Rank
Environmental	Fragmentation of forest habitats as a result of land use change and habitat quality decline	Solution 1	Systematic and comprehensive implementation of environmental assessments that consider multiple scales and cumulative effects of forest fragmentation on FES at landscape level	3.63636	1.22643	3.09091	1.08331	3.22727	1.3119	3.90909	0.899954	3.68182	1.06115	4.09091	0.949119	3.60606	21.6364	16
	Increasing frequency and intensity of extreme events in climate variables (water, temperature) causing droughts, changes in water regimes, floods and loss of forest protective functions	Solution 2	Better consideration and increased valuation of forest regulating services in local and regional planning	4.22727	1.04149	3.95455	1.02146	3.27273	0.749656	3.95455	0.705644	3.45455	0.890724	4.09091	0.995859	3.82576	22.9545	8
		Solution 3	Promotion of climate-smart and resilient forest	4.45455	0.987525	4.04545	1.02146	3.59091	0.834435	3.86364	1.01334	3.95455	0.97595	4.22727	0.79383	4.02273	24.1364	1
	Increasing extension, frequency and impacts of pests and invasive species such as the bark beetle infestation	Solution 4	Strategic regional coordination between forestry stakeholders to join forces against biological and environmental threats	4.27273	0.808018	3.72727	1.32053	3.45455	1.03253	3.5	0.722999	3.68182	1.10315	4.18182	0.833196	3.80303	22.8182	9
Management	Unknown demand and supply of FES to adjust the management strategies accordingly	Solution 5	Observatory at regional level bringing FES demands and supply from/to society	4.13636	1.01334	3.04545	0.928208	2.59091	1.07277	3.90909	0.732933	3	0.904534	4	1.04447	3.44697	20.6818	23
	Narrow focus and normative mindset on forest management	Solution 6	Mainstreaming FES oriented management in a threefold strategy: education, awareness and networking	4.54545	0.655555	3.77273	0.79383	3.54545	1.23315	3.63636	1.06794	3.72727	1.05235	4.36364	0.642824	3.93182	23.5909	2
	Lack of adaptive forest management practices to changing conditions and homogenization of forest stands	Solution 7	Develop adaptive strategies to sustain multiple FES based on regional scenarios	4.09091	0.732933	3.59091	0.834435	3.36364	0.881396	3.63636	0.642824	3.5	0.891883	4	0.738549	3.69697	22.1818	13
		Solution 8	Ensuring diversity at the different levels (genetic, species & forest)	3.95455	0.877873	3.18182	0.983332	2.90909	1.08331	3.81818	0.886072	3.09091	1.0405	4.04545	0.877873	3.5	21	18
Economic	Lack of (and inefficiency of existing) economic instruments and business models	Solution 9	Systematic monitoring and social-ecological impact assessment of economic instruments	3.81818	0.983332	3.68182	1.06115	3.09091	1.20261	3.86364	0.868408	3.40909	1.07277	3.95455	0.767361	3.63636	21.8182	15
		Solution 10	Improving adaptation of business models to particular contexts of implementation	4.22727	0.79383	4.04545	0.824471	3.18182	1.02852	3.5	0.839372	3.36364	1.06794	4.09091	0.792527	3.73485	22.4091	11
		Solution 11	Supporting economic instruments and business models promoting regulating and cultural FES with consistent policies	4.59091	0.717261	4.22727	0.996896	3.22727	1.3461	3.63636	1.02449	3.54545	1.07565	4.18182	0.886072	3.90152	23.4091	4
	Economic power asymmetries in the forestry sector	Solution 12	Aligning finances and administration of different sectors	4.40909	0.778056	4.13636	1.17919	2.36364	0.979121	3.36364	0.881396	2.77273	1.20347	3.81818	0.935966	3.47727	20.8636	22
	Insufficient financial support to changing conditions	Solution 13	Increase availability, volume and accessibility of supporting financial instruments to cover losses from natural hazards	4.22727	0.849161	3.77273	1.08426	3.04545	1.10689	4	1	3.36364	1.06794	4.22727	0.901101	3.77273	22.6364	10
		Solution 14	Foster investments into FES oriented forest management to increase resilience (prevention and adaptation) towards natural hazards	4.59091	0.576754	4.18182	0.935966	3.36364	1.10969	3.72727	0.808018	3.45455	0.940371	4.18182	0.715819	3.91667	23.5	3
Governance	Lack of coordination and competition among different policy sectors (especially those with contradicting policy goals) and across administrative levels	Solution 15	Vertical and horizontal orchestration of the administration	4.45455	0.655555	3.72727	1.00823	2.45455	1.19572	3.04545	1.10689	3.09091	1.1642	4.22727	0.79383	3.5	21	19
		Solution 16	Clear and stable delineation of power and responsibilities	4.31818	0.699764	4.09091	0.792527	2.63636	1.18879	3.27273	1.21288	2.81818	1.02852	3.81818	1.02852	3.49242	20.9545	21
	Lack of engagement and representation in decision making processes about the provision and use of FES	Solution 17	Generation of spaces for stakeholders engagement and representation in decision making process in cooperative and participative approaches	4.68182	0.631475	3.22727	0.79383	3.13636	0.919261	3.63636	0.979121	3.22727	0.901101	4.18182	0.715819	3.68182	22.0909	14
	Tensions and mismatching expectations about the role of public forest	Solution 18	Integration of all actors in participatory decision making about management goals of public forest lands	4.45455	0.890724	2.95455	1.26049	3.04545	0.97595	3.68182	0.971707	2.95455	1.06503	3.90909	0.899954	3.5	21	20
		Solution 19	Organize public forests following and embracing the principles and models of private forest land	3.04545	1.10689	3.5	1.15798	2.86364	0.814385	3.22727	0.950207	2.77273	0.950207	3.5	0.839372	3.15152	18.9091	24
		Solution 20	Participatory management in public forests to respond to societal demands, while embracing innovations towards improved management and efficiency in the use of forest resources	4.77273	0.41907	3.81818	1.02852	3.13636	1.01334	3.77273	0.901101	3.54545	0.940371	4.22727	0.669587	3.87879	23.2727	5
Socio-cultural	Conflicts between FES providers and beneficiaries due to diverging interests, demands and rights	Solution 21	New forms of communication and interaction between society and FES providers, with a focus on public forests	4.5	0.583874	3.5	0.941469	3.59091	0.984382	3.81818	0.886072	3.68182	0.699764	4	0.6742	3.84848	23.0909	7
	Changing relation and diverging appreciation of forest values by society	Solution 22	Strengthening the recognition, identification and integration of social-cultural values in forest management, governance and research	4.68182	0.46577	3.22727	0.901101	3.31818	0.873153	3.5	0.839372	3.27273	0.913625	4.22727	0.669587	3.70455	22.2273	12
		Solution 23	Implementation of practices for (re)connecting people with forests	4.72727	0.537825	3.27273	0.962091	3.5	1.03353	3.63636	0.931541	3.72727	0.862439	4.31818	0.699764	3.86364	23.1818	6
	Rural migration and impacts on rural areas, including lack of generational turnover in the forest sector and (or leading to) shifts and/or abandonment of forest management	Solution 24	Capacity building as a tool to prevent abandonment and promote generational turnover in the forest sector	4	0.953463	3.45455	0.78203	3.09091	1.12448	3.45455	1.03253	3.54545	0.890724	4	0.6742	3.59091	21.5455	17
